# Supplementary material for: The role of FLI-1-EWS, a fusion gene reciprocal to EWS-FLI-1, in Ewing sarcoma
Source: Genes Cancer. 2015 Nov;6(11-12):452–61. doi: 10.18632/genesandcancer.86 (PMC4701224; doi:10.18632/genesandcancer.86)
Supplement: Supplementary file 1 [file ganc-06-452-s001.xlsx]

## Sheet: Sheet1
The role of FLI-1-EWS, a fusion gene reciprocal to EWS-FLI-1, in Ewing sarcoma
Table S1 Quantitative RT-PCR analysis of EWS-FLI-1, FLI-1-EWS, EWS, and FLI-1 expression in A673 cells.	average*	STD (standard deviation)
	0.416493	0.032531
EWS-FLI-1	0.002903	0.000302
FLI-1-EWS	1.2372	0.153295
EWS	0.002466	0.000193
FLI-1
*Average of triplicate measurements normalized against RNA polymerase II transcript levels.
Table S2 Quantitative RT-PCR analysis of FLI-1 expression in human mesenchymal stem cells vs. A673 cells.	average*	STD
	0.985257	0.086769
MSC FLI-1	0.002119	0.001002
A673 FLI-1
*Average of triplicate measurements normalized against RNA polymerase II transcript levels
Table S3 Quantitative RT-PCR analysis of EWS-FLI-1, FLI-1-EWS, EWS, and FLI-1 expression in Ewing sarcoma tumors.	FNY		FXU		FNZ		FXZ
	average*	STD	average*	STD	average*	STD	average*	STD
	1.14627	0.061594	1.20575	0.017396	1.20064	0.091347	0.759027	0.113066
EWS-FLI-1	0.030707	0.002039	0.004003	0.001541	0.007592	0.002824	0.02545	0.006256
FLI-1-EWS	1.1639	0.096999	1.11565	0.060653	1.75079	0.221265	2.17604	0.083319
EWS	0.466359	0.039897	0.087819	0.014144	1.21217	0.10484	1.16975	0.298578
FLI-1
*Average of triplicate measurements normalized against RNA polymerase II transcript levels.

## Sheet: A673_shLUC_vs_A673_shFLI1_DEseq
Table S4 List of genes displaying differential expression upon FLI-1-EWS silencing. 419 differentially expressed genes derived from DESeq algorithm, with RPKM of one condition (luciferase shRNA-expressing sample or FLI-1-EWS shRNA-expressing sample) > 1, absolute Log2-FoldChange > 1, and p-value < 0.05. Columns are 1) Gene Symbol, 2) baseMean (mean normalized counts of luciferase shRNA-expressing…
		A673_shLuc	A673_shFE		shFE vs. shLuc
Gene Symbol	baseMean	baseMean1	baseMean2		fold-change	Log2-FoldChange	p-value	adj. p-value
PGF	4026.53	6454.98	1598.08		0.247573	-2.01408	7.29009e-08	0.00128772
CHGA	285.905	73.8493	497.96		6.74291	2.75337	1.57016e-07	0.00138677
B2M	20974.2	33439.2	8509.19		0.254468	-1.97445	3.96723e-07	0.00233591
LIN28B	398.26	128.553	667.968		5.19607	2.37742	9.36761e-07	0.00333972
BEX1	943.813	367.423	1520.2		4.13747	2.04875	9.45347e-07	0.00333972
E2F1	1409.82	2216.39	603.255		0.272179	-1.87737	2.25767e-06	0.00664659
GDF15	44.5887	84.79	4.38731		0.0517433	-4.27249	2.87947e-06	0.00723692
WIPI1	39.0258	74.7611	3.29048		0.0440133	-4.50592	3.59414e-06	0.00723692
SYT4	56.202	8.20548	104.199		12.6987	3.6666	3.68729e-06	0.00723692
TXNIP	984.505	425.773	1543.24		3.62455	1.8578	6.77936e-06	0.0119751
CRELD2	1511.15	2320.33	701.97		0.30253	-1.72485	1.09934e-05	0.0168275
TMED2	5282.87	7962.97	2602.77		0.32686	-1.61326	1.14317e-05	0.0168275
CHRNB2	177.617	54.7032	300.531		5.49384	2.45781	1.50874e-05	0.0205003
SERPINE2	10069.1	15129.1	5009.21		0.331098	-1.59467	1.66602e-05	0.0210204
TIMP2	1585.73	2396	775.457		0.323646	-1.62751	2.91705e-05	0.0322042
EIF2B2	1289.87	1955.64	624.095		0.319126	-1.6478	3.42088e-05	0.0347474
SDF2L1	729.976	1128.71	331.242		0.29347	-1.76872	3.83657e-05	0.0347474
MORF4L2	4793.59	7094.1	2493.09		0.351432	-1.50868	3.93426e-05	0.0347474
JAK1	8654.32	4502.08	12806.6		2.84459	1.50822	4.14265e-05	0.0348456
SCG2	1746.67	891.663	2601.67		2.91778	1.54487	5.9734e-05	0.0469463
MARCH4	900.498	432.155	1368.84		3.16747	1.66333	6.1128e-05	0.0469463
CPM	71.6364	18.2344	125.038		6.85727	2.77764	7.19576e-05	0.0529608
NFAM1	79.7106	138.581	20.8397		0.150379	-2.73333	7.50293e-05	0.0530127
FANCL	291.169	464.977	117.361		0.252401	-1.98621	9.01277e-05	0.0592998
ZFP106	4388.79	2373.21	6404.38		2.69862	1.43222	9.38711e-05	0.0592998
TGFB2	218.073	82.9666	353.178		4.25688	2.0898	9.73899e-05	0.0592998
FGFR3	501.915	776.786	227.043		0.292286	-1.77455	9.95113e-05	0.0592998
SMR3B	237.072	382.011	92.1335		0.24118	-2.05182	0.000106404	0.0592998
C21orf58	193.375	315.455	71.2938		0.226003	-2.14559	0.000106463	0.0592998
NEB	1924.74	1017.48	2832.01		2.78336	1.47683	0.000107427	0.0592998
PARP2	1413.64	2092.4	734.874		0.351212	-1.50959	0.00011901	0.0621253
HEYL	44.0471	79.3197	8.77462		0.110624	-3.17627	0.00011958	0.0621253
NUSAP1	2730.92	3977.84	1484.01		0.373069	-1.42249	0.000136008	0.0686413
ARRDC4	171.756	63.8204	279.691		4.38247	2.13174	0.000152608	0.0748797
KIF26A	277.949	438.537	117.361		0.267618	-1.90175	0.000192339	0.0883804
DERL3	89.3831	151.346	27.4207		0.181179	-2.46451	0.000194008	0.0883804
FBN1	1785.51	968.247	2602.77		2.68813	1.4266	0.000195133	0.0883804
NDUFA1	1113.86	1642.01	585.706		0.356701	-1.48721	0.000219199	0.0967983
ARHGAP20	467.791	221.548	714.035		3.22293	1.68837	0.000233816	0.100735
PIGS	736.228	1099.53	372.921		0.339163	-1.55995	0.000251604	0.104356
FAT4	3402.22	1919.17	4885.27		2.54551	1.34795	0.000254037	0.104356
PAFAH1B2	2478.09	3556.62	1399.55		0.393506	-1.34554	0.000321446	0.129046
TBC1D9	1182.48	641.851	1723.12		2.6846	1.42471	0.00034995	0.136041
ALG5	814.613	1202.56	426.666		0.354798	-1.49493	0.000361974	0.136041
ABCA13	840.615	444.008	1237.22		2.78649	1.47845	0.000386149	0.142103
MMP3	160.239	63.8204	256.658		4.02156	2.00776	0.000404521	0.145826
ID3	3044.54	4324.29	1764.8		0.408112	-1.29296	0.00047034	0.162451
FICD	109.091	178.697	39.4858		0.220965	-2.17811	0.000475857	0.162451
NPY1R	1535.56	864.311	2206.82		2.55327	1.35234	0.000478231	0.162451
GCNT4	187.183	79.3197	295.047		3.71972	1.89519	0.000544212	0.181377
EGR4	72.1779	23.7047	120.651		5.08974	2.34759	0.000562893	0.18146
METTL21A	329.054	502.358	155.75		0.310037	-1.68949	0.000565007	0.18146
FAM101B	162.918	258.929	66.9065		0.258397	-1.95234	0.000586559	0.185017
COL5A3	436.261	218.813	653.709		2.98753	1.57895	0.000645028	0.192931
CRIP2	3439.56	4846.71	2032.42		0.419341	-1.2538	0.000647949	0.192931
APOBEC3B	36.7534	64.7321	8.77462		0.135553	-2.88307	0.000651464	0.192931
SLC6A15	177.682	75.6728	279.691		3.69606	1.88599	0.000655336	0.192931
SAMD11	853.957	1241.76	466.152		0.375395	-1.41352	0.000668431	0.19356
HERPUD1	3206	4511.19	1900.8		0.421352	-1.2469	0.000715705	0.203907
KIAA1644	175.488	75.6728	275.304		3.63808	1.86318	0.000775941	0.217559
ILKAP	514.456	761.287	267.626		0.351544	-1.50822	0.000805419	0.222296
MCF2L	291.652	444.008	139.297		0.313727	-1.67242	0.000842289	0.228895
CHIC1	364.831	182.344	547.317		3.00156	1.58571	0.000901669	0.241319
GDAP1	1064.8	607.206	1522.4		2.50722	1.32609	0.000982125	0.258929
CAMK1G	360.536	181.432	539.639		2.97433	1.57256	0.00101496	0.260486
CRELD1	567.655	831.489	303.821		0.365394	-1.45247	0.00101969	0.260486
CCDC51	140.844	222.46	59.2287		0.266244	-1.90918	0.00107272	0.264314
ASCC1	702.786	1018.39	387.18		0.380188	-1.39522	0.00108555	0.264314
COPS7A	1230.9	1747.77	714.035		0.408541	-1.29145	0.00110054	0.264314
ERO1LB	328.334	493.241	163.427		0.331334	-1.59364	0.00110729	0.264314
SCNN1G	1334.04	780.433	1887.64		2.41871	1.27424	0.00114539	0.269762
TSPAN2	135.66	57.4384	213.881		3.72367	1.89672	0.00116231	0.270145
ZWINT	2134.04	2985.88	1282.19		0.429418	-1.21955	0.00119285	0.271743
IMPAD1	2035.95	2850.04	1221.87		0.428719	-1.2219	0.00121088	0.271743
CPLX1	72.997	26.4399	119.554		4.52174	2.17688	0.00121534	0.271743
PDIA4	13384.7	18636.5	8132.98		0.436401	-1.19627	0.00126515	0.279346
EMP2	161.464	251.635	71.2938		0.283322	-1.81948	0.00129842	0.283151
CDK2AP2	848.052	1213.5	482.604		0.397696	-1.33026	0.001346	0.289947
MAB21L3	114.193	47.4095	180.977		3.81731	1.93256	0.00141378	0.300879
KDM4B	788.656	1128.71	448.602		0.397447	-1.33117	0.00149482	0.307828
LAMP3	55.8208	92.9955	18.6461		0.200505	-2.31829	0.00149488	0.307828
E2F2	918.131	1306.5	529.768		0.405488	-1.30227	0.0015004	0.307828
CDH15	27.9069	49.2329	6.58097		0.13367	-2.90325	0.00151614	0.307828
SMTN	175.425	270.781	80.0684		0.295694	-1.75782	0.00154031	0.309182
PKP2	221.699	106.671	336.726		3.15667	1.6584	0.0016095	0.31944
PPPDE1	1350.36	1894.55	806.168		0.425519	-1.23271	0.00162915	0.319747
TMED4	609.457	878.898	340.017		0.386867	-1.37009	0.00168167	0.32306
BTG2	385.187	203.314	567.06		2.78909	1.47979	0.00170089	0.32306
RYR2	199.32	94.8189	303.821		3.20423	1.67998	0.00176135	0.330984
DECR1	105.815	167.757	43.8731		0.261528	-1.93496	0.00179975	0.334641
TP73	68.2285	111.23	25.227		0.226801	-2.1405	0.00190294	0.350141
CHGB	27.7771	7.29376	48.2604		6.61667	2.7261	0.00203046	0.36884
SERPINA1	327.552	171.403	483.701		2.822	1.49672	0.00206434	0.36884
RPL14	1088.68	1528.04	649.322		0.424937	-1.23468	0.00206721	0.36884
ANP32E	3176.39	4359.85	1992.94		0.457111	-1.12938	0.0021297	0.374356
DPY19L1	1239.7	1731.36	748.036		0.432052	-1.21072	0.00215565	0.374356
INSIG1	1259.95	1758.71	761.198		0.432817	-1.20817	0.0021617	0.374356
LOC100128054	23.0265	5.47032	40.5826		7.41869	2.89116	0.00219858	0.377045
UNC13A	112.911	49.2329	176.589		3.58681	1.8427	0.00230577	0.391626
PKMYT1	661.659	942.719	380.599		0.403725	-1.30856	0.00233637	0.393044
UNC5B	685.84	974.629	397.052		0.407387	-1.29553	0.00243799	0.406271
EFHA2	195.389	95.7306	295.047		3.08205	1.62389	0.00254922	0.419378
CHST1	200.047	98.4658	301.628		3.06327	1.61507	0.00256413	0.419378
SERP1	3620.06	4937.88	2302.24		0.466241	-1.10085	0.00261273	0.419653
HSPA5	34077.3	47329.2	20825.5		0.440013	-1.18438	0.00262405	0.419653
MCM3	5104.64	6947.31	3261.97		0.469529	-1.09071	0.00265963	0.419653
CDKN1A	393.313	571.649	214.978		0.376067	-1.41094	0.00268622	0.419907
TK1	2170.8	2974.94	1366.65		0.459386	-1.12222	0.0027733	0.427885
CALR	22850.8	31457.1	14244.5		0.452823	-1.14298	0.00281957	0.427885
MESDC1	376.069	547.032	205.107		0.374945	-1.41525	0.00282447	0.427885
ASF1B	969.713	1354.82	584.609		0.431504	-1.21255	0.00284861	0.427885
ATP5G2	2236.2	1412.25	3060.15		2.16685	1.1156	0.00286757	0.427885
GMFB	2838.96	1806.12	3871.8		2.14371	1.10011	0.0028826	0.427885
ENPEP	970.317	587.148	1353.49		2.30519	1.20488	0.0029907	0.439801
DMD	370.928	203.314	538.542		2.64883	1.40535	0.00301268	0.439801
C1orf187	56.0059	91.172	20.8397		0.228576	-2.12926	0.00315636	0.453284
ZDHHC20	2734.99	3721.64	1748.34		0.469777	-1.08995	0.00321183	0.453682
FANCI	2526.04	3440.83	1611.24		0.46827	-1.09459	0.00321302	0.453682
CENPM	423.428	609.941	236.915		0.388422	-1.3643	0.00323618	0.453682
XIST	4873.8	3149.08	6598.51		2.09538	1.06721	0.00328093	0.454842
HMGA2	3196.49	2055.02	4337.95		2.11091	1.07786	0.00332306	0.454842
FAM155B	64.315	25.5282	103.102		4.03875	2.01391	0.00334668	0.454842
PLEKHA1	587.761	833.312	342.21		0.410663	-1.28397	0.00334831	0.454842
KIAA0754	980.537	599.912	1361.16		2.26894	1.18202	0.00352578	0.46392
ADCY3	368.683	533.356	204.01		0.382502	-1.38646	0.00352897	0.46392
EMILIN3	91.3129	143.14	39.4858		0.275854	-1.85802	0.00355185	0.46392
PEG3	9944.58	6432.19	13457		2.09213	1.06497	0.00357185	0.46392
HIPK3	3241.22	2095.13	4387.31		2.09405	1.06629	0.00365025	0.470643
GINS2	1182.97	1631.07	734.874		0.450548	-1.15025	0.00369082	0.472425
AOX1	271.556	144.964	398.148		2.74654	1.45762	0.00372523	0.473399
TRPM8	116.287	53.7915	178.783		3.32363	1.73276	0.00378735	0.477855
SOX8	155.452	235.224	75.6811		0.321741	-1.63603	0.00384094	0.48118
PDCD1LG2	54.3579	20.9696	87.7462		4.18445	2.06504	0.00387102	0.481533
PCDH8	72.0784	30.0868	114.07		3.79137	1.92272	0.00392155	0.484408
CDS1	133.367	63.8204	202.913		3.17944	1.66877	0.00406921	0.495427
CLSTN2	1102.82	686.525	1519.11		2.21275	1.14584	0.00408258	0.495427
SMARCC2	1866.34	2538.23	1194.45		0.470582	-1.08748	0.0040949	0.495427
XPR1	1238.89	777.697	1700.08		2.18605	1.12832	0.00414904	0.498217
CEACAM1	95.4613	42.8509	148.072		3.45551	1.7889	0.00417438	0.498217
NCRNA00277	131.266	62.9087	199.623		3.17321	1.66594	0.00424832	0.50364
FGG	62.6697	25.5282	99.8113		3.90985	1.96711	0.00429706	0.505013
CACNG3	100.119	45.586	154.653		3.39255	1.76237	0.0043299	0.505013
MORF4L1	2113.63	2862.8	1364.45		0.476615	-1.0691	0.00439465	0.505013
SOX5	127.612	61.0853	194.138		3.17816	1.66819	0.00441809	0.505013
UBE2T	686.317	959.13	413.504		0.431124	-1.21382	0.0044286	0.505013
RPS29	939.804	1298.29	581.319		0.447757	-1.15921	0.00445005	0.505013
NDUFA7	224.883	118.524	331.242		2.79473	1.48271	0.00446004	0.505013
ELL2	297.126	163.198	431.053		2.64129	1.40124	0.00450482	0.506835
ELN	1973.14	1275.5	2670.78		2.09391	1.0662	0.00467336	0.52247
A2ML1	186.066	95.7306	276.401		2.88727	1.52971	0.00474042	0.526634
ARHGAP11A	1906.5	2580.17	1232.83		0.477811	-1.06549	0.00482565	0.530935
C3orf37	807.772	1118.68	496.863		0.444151	-1.17088	0.00489414	0.533642
ZBED6	568.277	339.16	797.394		2.35108	1.23333	0.00493557	0.534858
RNASE4	46.611	75.6728	17.5492		0.23191	-2.10837	0.00511972	0.551431
SAMD1	369.238	527.886	210.591		0.398932	-1.32578	0.00518509	0.555087
RET	1124.9	712.054	1537.75		2.1596	1.11077	0.00523201	0.556736
REV3L	1625.27	1050.3	2200.24		2.09486	1.06685	0.00531188	0.560144
STK3	727.912	446.743	1009.08		2.25875	1.17553	0.00532745	0.560144
ARMCX3	1238.66	1687.59	789.716		0.467954	-1.09556	0.00538578	0.562925
PPP2CB	2291.22	3079.79	1502.65		0.487908	-1.03532	0.00552798	0.573279
RAP1GAP	881.337	550.679	1211.99		2.20091	1.1381	0.00554974	0.573279
PAX5	171.45	88.4369	254.464		2.87735	1.52474	0.00558859	0.573935
CORO1A	56.6468	90.2603	23.0334		0.255188	-1.97037	0.00572763	0.584814
RHOJ	591.012	358.306	823.717		2.29892	1.20096	0.00584075	0.592937
RALBP1	1144.31	1558.13	730.487		0.468823	-1.09288	0.00593097	0.598655
WWC2	2598.86	1718.59	3479.14		2.02441	1.0175	0.00598607	0.600784
ETS1	156.379	80.2314	232.527		2.89821	1.53516	0.00615688	0.614436
KLHDC7B	30.008	50.1446	9.87145		0.19686	-2.34476	0.00629971	0.619221
HMG20A	952.596	1301.94	603.255		0.463352	-1.10982	0.00631519	0.619221
COMMD7	358.932	510.563	207.3		0.406023	-1.30037	0.00634186	0.619221
CPB2	120.786	182.344	59.2287		0.324818	-1.6223	0.00641923	0.619221
ANKRD1	93.1751	43.7626	142.588		3.25821	1.70408	0.00645022	0.619221
SYNM	415.414	586.236	244.593		0.417225	-1.2611	0.00652656	0.62015
SLC9A7	137.199	69.2907	205.107		2.96009	1.56564	0.00653012	0.62015
KIAA0101	1974.51	2644.9	1304.13		0.493073	-1.02013	0.0067737	0.636439
BMPR2	2373.46	1578.19	3168.73		2.00783	1.00564	0.00686412	0.641523
MLL3	2218.94	1474.25	2963.63		2.01026	1.00738	0.00699952	0.645538
MAPK8IP2	214.1	116.7	311.499		2.66922	1.41642	0.00701672	0.645538
CENPH	878.506	1199.82	557.188		0.464392	-1.10659	0.00705582	0.645772
KCTD15	100.715	153.169	48.2604		0.315079	-1.66621	0.00711779	0.648086
AURKB	1151.89	1559.04	744.746		0.477695	-1.06584	0.0072084	0.65297
SLC15A2	973.195	623.617	1322.77		2.12113	1.08484	0.0073428	0.661751
ARHGAP18	1113.65	720.259	1507.04		2.09236	1.06513	0.0074279	0.664852
CDCA3	618.537	854.282	382.793		0.448087	-1.15815	0.00745248	0.664852
NUCB2	1279.37	1724.06	834.686		0.484139	-1.04651	0.00757408	0.672304
POU4F2	144.321	74.7611	213.881		2.86087	1.51645	0.0076962	0.674949
TBC1D4	1381.04	906.25	1855.83		2.04781	1.03409	0.00775671	0.674949
TP53INP1	131.463	196.02	66.9065		0.341325	-1.55078	0.00786779	0.681258
MXD3	70.6072	109.406	31.808		0.290732	-1.78224	0.00798499	0.684693
VCAM1	35.9038	13.6758	58.1319		4.25071	2.0877	0.00836256	0.704381
RPS6KA5	181.008	264.399	97.6177		0.369206	-1.4375	0.00839261	0.704381
QPCTL	121.427	181.432	61.4223		0.338541	-1.5626	0.00844107	0.704381
APOH	68.147	30.9985	105.295		3.39679	1.76417	0.00849339	0.704381
SEMA6C	87.3953	133.111	41.6794		0.313118	-1.67522	0.00867423	0.712659
ALK	484.788	297.221	672.355		2.26214	1.17769	0.00882299	0.717887
INA	785.334	502.358	1068.31		2.12659	1.08854	0.00896231	0.717887
MANF	1501.95	2005.78	998.113		0.497617	-1.00689	0.0089626	0.717887
H1FX	1042.95	1405.87	680.033		0.483709	-1.04779	0.0090178	0.717887
IGFBP4	127.149	65.6439	188.654		2.87391	1.52301	0.009063	0.717887
ISYNA1	1003.35	1352.99	653.709		0.483158	-1.04943	0.00924586	0.723968
CDC45	1305.03	1746.86	863.203		0.494147	-1.01699	0.00926273	0.723968
OIP5	499.646	691.084	308.209		0.445978	-1.16495	0.00932854	0.724462
GLT25D2	1223.22	807.784	1638.66		2.02859	1.02047	0.00946904	0.727624
HS3ST4	1003.96	655.527	1352.39		2.06306	1.04478	0.00948305	0.727624
SYVN1	1457.24	1943.79	970.692		0.499382	-1.00178	0.00951546	0.727624
CHAC1	235.119	336.425	133.813		0.39775	-1.33007	0.0100166	0.739978
GMPPA	466.433	645.498	287.369		0.445189	-1.16751	0.0100181	0.739978
UNC5A	71.7082	33.7337	109.683		3.25143	1.70108	0.0101015	0.739978
C12orf57	1005.64	1352.08	659.193		0.48754	-1.03641	0.0101132	0.739978
PHF13	838.099	1133.27	542.93		0.479083	-1.06165	0.0101494	0.739978
USP53	880.212	572.56	1187.86		2.07465	1.05287	0.0101797	0.739978
AHSG	282.133	165.021	399.245		2.41935	1.27462	0.0102488	0.741943
METTL7A	133.564	196.932	70.197		0.356454	-1.48821	0.0103417	0.742911
ARSB	319.159	448.566	189.751		0.423017	-1.24121	0.0106597	0.756195
C2orf28	989.613	650.968	1328.26		2.04043	1.02888	0.010747	0.759343
RTN2	103.766	52.8798	154.653		2.92461	1.54824	0.010954	0.767808
RAB15	1067.97	1429.58	706.357		0.494102	-1.01712	0.0109638	0.767808
GEMIN2	346.26	484.124	208.397		0.430463	-1.21604	0.0110407	0.767808
RNF152	36.3597	14.5875	58.1319		3.98504	1.99459	0.0110942	0.767852
CACNA2D1	695.463	447.655	943.272		2.10714	1.07529	0.0111718	0.767852
LOC728392	167.781	243.429	92.1335		0.378482	-1.40171	0.011251	0.770298
GBP2	119.749	62.9087	176.589		2.80707	1.48907	0.0116129	0.782938
FBXO25	84.6601	127.641	41.6794		0.326537	-1.61468	0.0117829	0.791382
LOC401397	261.857	370.158	153.556		0.414838	-1.26938	0.0119452	0.794279
LOC100506013	264.961	155.904	374.018		2.39903	1.26245	0.0119527	0.794279
SERPINC1	15.9896	4.5586	27.4207		6.01515	2.5886	0.011961	0.794279
RAD51	912.844	1223.53	602.158		0.492149	-1.02283	0.0121611	0.798564
NEXN	114.542	60.1735	168.911		2.80707	1.48907	0.0123774	0.808123
PSD	66.9576	31.9102	102.005		3.19662	1.67655	0.0124258	0.808123
GRM2	68.5103	32.8219	104.199		3.17466	1.6666	0.012474	0.808123
HIST1H3E	11.7874	2.73516	20.8397		7.61919	2.92964	0.012555	0.808123
SYP	427.609	266.222	588.996		2.21242	1.14563	0.0125812	0.808123
CXXC5	588.9	800.49	377.309		0.471347	-1.08514	0.0127046	0.810321
HIRIP3	772.499	1039.36	505.637		0.486489	-1.03952	0.01279	0.810321
LPCAT2	638.199	412.098	864.3		2.09732	1.06855	0.0128029	0.810321
CD44	285.417	170.492	400.342		2.34816	1.23153	0.012828	0.810321
DAB2IP	823.419	1105.01	541.833		0.490344	-1.02813	0.0129499	0.810321
TDRKH	59.2964	91.172	27.4207		0.300758	-1.73333	0.0129603	0.810321
TCTN3	891.768	1193.44	590.093		0.494447	-1.01611	0.0130076	0.810321
PXMP2	473.741	649.145	298.337		0.459585	-1.1216	0.0130243	0.810321
RAPH1	815.819	537.003	1094.63		2.03841	1.02745	0.0130283	0.810321
JDP2	121.705	178.697	64.7128		0.362137	-1.46539	0.0131555	0.812516
FAM102A	723.225	973.717	472.733		0.485493	-1.04248	0.0134089	0.822262
TMSB15A	434.139	596.265	272.013		0.456195	-1.13228	0.013556	0.822862
TMEM71	297.653	179.609	415.698		2.31446	1.21068	0.0136303	0.82454
TRAPPC6B	626.407	846.988	405.826		0.47914	-1.06148	0.0137924	0.828668
ACPP	482.217	306.338	658.097		2.14827	1.10317	0.0140929	0.840884
E2F8	386.325	532.445	240.205		0.451136	-1.14836	0.014207	0.840884
ZNF423	248.082	349.189	146.975		0.420904	-1.24844	0.0143661	0.843069
PACSIN3	495.28	674.673	315.886		0.468207	-1.09478	0.0145477	0.843628
CD97	622.212	839.694	404.729		0.481996	-1.05291	0.0146622	0.843628
MORC1	49.7855	22.793	76.7779		3.36849	1.7521	0.014878	0.850503
PCK2	205.652	291.751	119.554		0.409782	-1.28707	0.0150741	0.856172
CDC25C	348.732	481.388	216.075		0.448858	-1.15567	0.0154393	0.863606
CREB3L4	123.258	179.609	66.9065		0.372512	-1.42464	0.0155197	0.863606
SNORD32A	13.3401	3.64688	23.0334		6.31591	2.65899	0.0155354	0.863606
TYW1	253.011	354.659	151.362		0.426782	-1.22843	0.015556	0.863606
IMPA2	169.519	242.518	96.5208		0.397995	-1.32918	0.0157901	0.866198
TMSB15B	157.475	226.107	88.843		0.392925	-1.34767	0.015929	0.868053
IGF1	419.932	266.222	573.641		2.15474	1.10752	0.0160948	0.868053
OBFC2A	464.497	297.221	631.773		2.1256	1.08787	0.016113	0.868053
RGNEF	124.678	68.379	180.977		2.64667	1.40418	0.0161679	0.868053
G0S2	95.2693	50.1446	140.394		2.79978	1.48531	0.0162624	0.86811
PAH	24.3015	9.1172	39.4858		4.33091	2.11467	0.0163549	0.86811
ZNF121	187.968	109.406	266.529		2.43614	1.2846	0.0167263	0.878854
C9orf7	161.855	231.577	92.1335		0.397853	-1.32969	0.0167288	0.878854
FNDC4	19.7014	32.8219	6.58097		0.200505	-2.31829	0.0167671	0.878854
SYT14	577.003	377.452	776.554		2.05736	1.04079	0.0169416	0.882763
RYBP	602.573	395.687	809.459		2.04571	1.0326	0.0170414	0.88535
CNPY3	596.485	801.402	391.567		0.488603	-1.03327	0.0173028	0.896296
HIST1H2AC	269.064	164.11	374.018		2.27907	1.18845	0.0174443	0.900982
LOC100130417	109.39	159.551	59.2287		0.371221	-1.42965	0.0178182	0.906504
SETBP1	288.515	177.785	399.245		2.24566	1.16714	0.017951	0.906504
KCNQ5	446.32	287.192	605.449		2.10817	1.07599	0.0180548	0.906504
LOC100134229	59.5575	29.1751	89.9399		3.08277	1.62423	0.0180826	0.906504
REEP4	588.365	789.55	387.18		0.490381	-1.02803	0.0181157	0.906504
HGFAC	39.7731	61.997	17.5492		0.283066	-1.82079	0.0183097	0.908429
GCAT	157.112	224.283	89.9399		0.40101	-1.31829	0.0183297	0.908429
C22orf15	12.5859	21.8813	3.29048		0.150379	-2.73333	0.0187643	0.915616
INTS9	292.434	403.892	180.977		0.448081	-1.15817	0.0188323	0.9164
KCNA2	329.427	206.961	451.893		2.18347	1.12663	0.0191096	0.923045
CRIP1	494.467	666.468	322.467		0.483845	-1.04738	0.0193174	0.924721
OAS1	222.213	134.023	310.402		2.31604	1.21166	0.0195389	0.930285
ZC3H3	537.175	721.171	353.178		0.489729	-1.02994	0.019646	0.932867
RELN	119.379	66.5556	172.202		2.58734	1.37147	0.0197638	0.935944
LOC644246	21.1616	34.6454	7.67779		0.221611	-2.1739	0.0205984	0.952397
C17orf28	56.1053	84.79	27.4207		0.323395	-1.62863	0.0206056	0.952397
WT1	276.001	171.403	380.599		2.22049	1.15088	0.0206092	0.952397
RGN	26.8585	10.9406	42.7763		3.90985	1.96711	0.0206446	0.952397
ZBTB16	141.48	81.1431	201.816		2.48716	1.3145	0.0206504	0.952397
MAMSTR	29.2814	46.4977	12.0651		0.259477	-1.94632	0.0209444	0.955913
APOA1	108.51	60.1735	156.846		2.60657	1.38215	0.0212567	0.955913
SNTG1	28.4111	11.8524	44.9699		3.79417	1.92379	0.0212584	0.955913
SEMA3F	36.9454	57.4384	16.4524		0.286436	-1.80372	0.0217308	0.962037
SPC24	117.239	168.668	65.8097		0.390172	-1.35782	0.0221524	0.97148
IL1B	65.6757	33.7337	97.6177		2.89378	1.53295	0.0221788	0.97148
FLT1	445.858	291.751	599.965		2.05643	1.04014	0.0222014	0.97148
GLIS2	286.871	393.863	179.88		0.456706	-1.13066	0.0222435	0.97148
C8orf31	70.0657	103.936	36.1953		0.348246	-1.52182	0.0222981	0.97148
CCDC109B	470.564	631.822	309.305		0.489545	-1.03049	0.0224185	0.97148
SEZ6	75.9961	40.1157	111.876		2.78884	1.47967	0.0224384	0.97148
GIMAP2	61.0176	30.9985	91.0367		2.93681	1.55425	0.0226171	0.97148
PALM3	403.675	545.209	262.142		0.48081	-1.05646	0.0227241	0.97148
NUDT9	253.018	349.189	156.846		0.449173	-1.15466	0.022727	0.97148
LOC401164	9.75817	17.3227	2.19366		0.126635	-2.98125	0.0228241	0.97148
CYP26B1	66.2337	98.4658	34.0017		0.345314	-1.53402	0.0229856	0.976003
PCTP	243.032	150.434	335.629		2.23107	1.15774	0.0230423	0.976063
GUCY1A2	166.045	98.4658	233.624		2.37264	1.2465	0.0233029	0.984741
ANG	20.7057	33.7337	7.67779		0.2276	-2.13543	0.0235114	0.990111
ZNF426	255.816	159.551	352.082		2.2067	1.14189	0.023542	0.990111
PLA2G12A	425.765	278.986	572.544		2.05223	1.03719	0.0236675	0.993024
MBOAT1	194.071	270.781	117.361		0.433415	-1.20618	0.0240165	0.995587
DAPK2	453.343	299.044	607.642		2.03195	1.02286	0.0240668	0.995587
FAM114A1	61.9459	92.0838	31.808		0.345425	-1.53356	0.0251739	1
SLFN12L	32.5208	14.5875	50.4541		3.45871	1.79024	0.0253761	1
CORO6	135.672	192.373	78.9716		0.410513	-1.2845	0.0254803	1
GNGT2	48.0477	23.7047	72.3906		3.05385	1.61063	0.0256275	1
RHOD	48.0477	23.7047	72.3906		3.05385	1.61063	0.0256275	1
MEIS3	18.3339	30.0868	6.58097		0.218733	-2.19276	0.025639	1
LAMA4	73.3465	39.204	107.489		2.74179	1.45512	0.0257804	1
OGG1	413.17	554.326	272.013		0.49071	-1.02706	0.0260762	1
FXYD6	68.6981	101.201	36.1953		0.357658	-1.48335	0.0263709	1
TP53I11	190.787	265.311	116.264		0.438217	-1.19028	0.0263818	1
TRIM45	89.4108	129.464	49.3572		0.381242	-1.39122	0.0269107	1
CHST6	270.724	369.247	172.202		0.46636	-1.10048	0.0276491	1
PLEKHA3	424.391	281.722	567.06		2.01284	1.00923	0.0277081	1
SLC10A4	117.88	167.757	68.0033		0.405369	-1.30269	0.0277491	1
ZBTB12	224.734	309.073	140.394		0.454242	-1.13847	0.0281141	1
IL6R	164.307	99.3775	229.237		2.30673	1.20585	0.0283811	1
UBE2S	318.268	430.332	206.204		0.479173	-1.06138	0.0284031	1
ZNF25	195.083	120.347	269.82		2.24201	1.16479	0.0284358	1
FKBP11	419.195	559.796	278.594		0.497671	-1.00674	0.0287074	1
PCGF5	405.395	268.958	541.833		2.01457	1.01047	0.0287793	1
DDIT4	415.819	555.238	276.401		0.497806	-1.00635	0.0289958	1
SLC25A10	361.979	485.947	238.012		0.489789	-1.02977	0.0293545	1
UFSP2	332.413	447.655	217.172		0.485133	-1.04355	0.0297739	1
RAB30	209.877	131.288	288.466		2.1972	1.13567	0.0301449	1
C10orf122	38.9539	59.2618	18.6461		0.314639	-1.66823	0.0303696	1
CREB5	390.965	259.84	522.09		2.00927	1.00667	0.0304217	1
GMPPB	202.561	278.986	126.135		0.452119	-1.14522	0.0304634	1
FLJ27352	19.794	31.9102	7.67779		0.240606	-2.05525	0.0306898	1
SLC4A5	172.083	238.871	105.295		0.440805	-1.18179	0.0307095	1
MPP1	101.548	144.964	58.1319		0.40101	-1.31829	0.0308831	1
LIPH	287.134	185.991	388.277		2.08761	1.06185	0.0310977	1
LOC100505687	35.122	53.7915	16.4524		0.305855	-1.70908	0.0311283	1
MRPL42P5	11.6949	3.64688	19.7429		5.41364	2.4366	0.0311332	1
C17orf76	62.0384	91.172	32.9048		0.360909	-1.47029	0.0314037	1
TMEM51	21.71	34.6454	8.77462		0.25327	-1.98125	0.0314096	1
DNAJC22	31.29	48.3212	14.2588		0.295083	-1.76081	0.0317335	1
SNORD36C	26.7659	11.8524	41.6794		3.51655	1.81416	0.0317497	1
CD160	16.9014	6.38204	27.4207		4.29654	2.10317	0.0318623	1
ATG16L2	25.542	40.1157	10.9683		0.273416	-1.87083	0.0320337	1
PDIA2	25.542	40.1157	10.9683		0.273416	-1.87083	0.0320337	1
COLEC12	36.082	17.3227	54.8414		3.16587	1.6626	0.0320764	1
NTN1	279.919	181.432	378.405		2.08566	1.0605	0.0321261	1
SCARA3	347.107	464.977	229.237		0.493007	-1.02032	0.0321397	1
ASRGL1	352.948	472.271	233.624		0.494682	-1.01543	0.0324273	1
COL1A1	336.628	222.46	450.796		2.02642	1.01893	0.0329868	1
ADM2	211.87	289.927	133.813		0.46154	-1.11547	0.0333519	1
ASS1	100.636	143.14	58.1319		0.406119	-1.30003	0.033524	1
VGF	63.9379	34.6454	93.2303		2.69099	1.42814	0.0335933	1
NIPSNAP3A	316.629	424.862	208.397		0.490506	-1.02766	0.0338843	1
AGPAT9	43.2971	21.8813	64.7128		2.95745	1.56435	0.0342152	1
AGT	85.0345	48.3212	121.748		2.51955	1.33317	0.034418	1
TMEM132B	149.236	91.172	207.3		2.27373	1.18506	0.0344423	1
FGA	79.3722	44.6743	114.07		2.55337	1.3524	0.034559	1
TNFSF13B	115.355	68.379	162.33		2.37398	1.24731	0.0347137	1
RTN1	173.18	238.871	107.489		0.449989	-1.15204	0.0348114	1
ANO4	117.912	70.2025	165.621		2.35919	1.23829	0.0351922	1
BHLHE41	50.5121	26.4399	74.5843		2.8209	1.49616	0.0352471	1
TTYH2	311.97	206.049	417.891		2.02812	1.02014	0.0352864	1
ARHGAP33	221.635	301.779	141.491		0.468855	-1.09279	0.0353777	1
ADORA2A	230.852	313.632	148.072		0.47212	-1.08278	0.0355694	1
FAM13C	192.249	121.259	263.239		2.17088	1.11828	0.0357508	1
CDK11B	319.642	427.597	211.688		0.495064	-1.01431	0.0358925	1
TRIOBP	299.749	402.069	197.429		0.491033	-1.02611	0.0360208	1
S100P	6.4746	11.8524	1.09683		0.0925408	-3.43377	0.0360352	1
MSTO1	158.215	218.813	97.6177		0.446124	-1.16448	0.0361802	1
B3GALT1	26.2175	11.8524	40.5826		3.42401	1.77569	0.0363159	1
COL9A2	143.706	199.667	87.7462		0.439463	-1.18619	0.0364115	1
GOLGA7B	27.7702	12.7641	42.7763		3.3513	1.74472	0.0364121	1
FKBP9L	54.6217	29.1751	80.0684		2.74441	1.4565	0.0366486	1
ARX	275.076	180.521	369.631		2.04758	1.03392	0.0372266	1
FSD1	107.481	151.346	63.616		0.420336	-1.25039	0.037935	1
ASAP3	80.9276	115.788	46.0668		0.397853	-1.32969	0.0380883	1
LOC647946	72.2594	103.936	40.5826		0.390457	-1.35676	0.0391535	1
ACTN2	283.658	187.814	379.502		2.02062	1.0148	0.0396541	1
SNORA5C	7.49269	1.82344	13.1619		7.21818	2.85164	0.0397067	1
NBEAL1	228.958	148.61	309.305		2.08132	1.0575	0.039756	1
LOC84856	179.827	113.965	245.689		2.15583	1.10824	0.0399307	1
SLC38A4	45.3056	23.7047	66.9065		2.82249	1.49697	0.0400792	1
ROR1	114.714	69.2907	160.137		2.31109	1.20857	0.0408029	1
PRSS12	111.405	155.904	66.9065		0.429151	-1.22044	0.0411032	1
HIST1H2BD	181.836	115.788	247.883		2.14083	1.09817	0.0412925	1
CREG1	283.965	379.276	188.654		0.497407	-1.0075	0.0415042	1
HCAR2	24.1164	10.9406	37.2921		3.40859	1.76917	0.0415449	1
MARCH2	69.8875	100.289	39.4858		0.393719	-1.34476	0.0423649	1
LOXHD1	132.613	82.0548	183.17		2.23229	1.15852	0.0433005	1
RNF170	238.545	156.816	320.274		2.04235	1.03023	0.0433652	1
SCAMP5	73.0689	41.9391	104.199		2.48452	1.31297	0.0436331	1
ST6GALNAC4	134.675	185.991	83.3589		0.448188	-1.15782	0.0436815	1
SERPINF2	43.2045	22.793	63.616		2.79103	1.4808	0.044591	1
ISM2	230.325	151.346	309.305		2.0437	1.03119	0.0446051	1
OSBPL7	43.8828	64.7321	23.0334		0.355826	-1.49076	0.0446743	1
YPEL1	59.3033	85.7017	32.9048		0.383946	-1.38102	0.0448362	1
SLAMF1	32.8841	16.411	49.3572		3.00758	1.5886	0.0450043	1
ATP6V1G2	16.5104	26.4399	6.58097		0.248903	-2.00635	0.0456928	1
GNAZ	70.8918	101.201	40.5826		0.40101	-1.31829	0.0457382	1
SLC10A3	170.081	231.577	108.586		0.468898	-1.09265	0.0458003	1
CRAT	222.005	298.133	145.878		0.489306	-1.03119	0.0467506	1
F2RL1	38.5464	20.0578	57.035		2.84353	1.50768	0.0469721	1
AFP	17.3572	7.29376	27.4207		3.75947	1.91053	0.047129	1
MAP3K6	48.719	71.1142	26.3239		0.370163	-1.43377	0.0471554	1
GRIN2D	133.307	183.256	83.3589		0.454877	-1.13645	0.0480679	1
SHC3	137.634	86.6134	188.654		2.17812	1.12308	0.0482839	1
TP53I13	228.85	306.338	151.362		0.494102	-1.01712	0.0484263	1
XKR4	243.474	162.286	324.661		2.00055	1.00039	0.0487911	1
MYO1D	228.132	151.346	304.918		2.01471	1.01058	0.0493832	1
PPP1R14C	232.775	310.897	154.653		0.497441	-1.0074	0.0498081	1

## Sheet: Sheet2
Table S5 Quantitative RT-PCR analysis of EWS-FLI-1, FLI-1-EWS, EWS, and FLI-1 expression in human mesenchymal stem cells infected with lentiviruses expressing EWS-FLI-1 and/or FLI-1-EWS.
	vector		EWS-FLI-1		EWS-FLI-1		FLI-1-EWS
					+
					FLI-1-EWS
	average*	STD	average*	STD	average*	STD	average*	STD
EWS-FLI-1	NA	NA	0.740486	0.009417	0.834132	0.056353	NA	NA
FLI-1-EWS	NA	NA	NA	NA	0.009797	0.000799	0.013017	0.001496
EWS	1.41785	0.083748	1.46175	0.064151	1.31159	0.01369	1.50527	0.112527
FLI-1	0.437177	0.011827	0.362344	0.022263	0.391498	0.018944	0.375621	0.025337
*Average of triplicate measurements normalized against RNA polymerase II transcript levels.
